# Supplementary material for: Microbial Community Structure in the Rhizosphere of Rice Plants
Source: Front Microbiol. 2016 Jan 13;6:1537. doi: 10.3389/fmicb.2015.01537 (PMC4710755; doi:10.3389/fmicb.2015.01537)
Supplement: Supplementary file 2 [file Supplemental_Data.XLSX]

## Sheet: heatmap data
Sample	OTU_1	OTU_10	OTU_101	OTU_121	OTU_122	OTU_14	OTU_141	OTU_1440	OTU_149	OTU_15	OTU_172	OTU_178	OTU_184	OTU_191	OTU_209	OTU_227	OTU_234	OTU_238	OTU_239	OTU_25	OTU_256	OTU_260	OTU_261	OTU_270	OTU_271	OTU_294	OTU_2955	OTU_296	OTU_301	OTU_3426	OTU_345	OTU_3485	OTU_3487	OTU_35	OTU_378	OTU_4	OTU_405	OTU_41	OTU_48	OTU_5	OTU_532	OTU_612	OTU_6351	OTU_665	OTU_7	OTU_7200	OTU_73	OTU_74	OTU_76
1up_AGCTGA	0.0748323	0.100398	0.0473281	0.033466	0.033466	0.141984	0.137984	0	0	0.0579649	0	0	0	0	0.033466	0.033466	0.0473281	0	0	0.033466	0	0.110994	0.033466	0	0.0473281	0.0819747	0.0473281	0.100398	0	0.033466	0	0.033466	0	0	0	0.245924	0.0748323	0.033466	0.100398	0.100398	0	0.0579649	0.0473281	0	0.214287	0	0.0748323	0.120664	0.23186
1up_AGTCAG	0.0724454	0.056116	0.0323986	0.0323986	0.0458185	0.188915	0.222114	0	0	0.0458185	0.0323986	0.0323986	0	0.0323986	0.0323986	0	0	0	0.0458185	0.0971958	0	0.0971958	0	0	0.0724454	0	0	0.137456	0	0	0.0647972	0	0.0323986	0.0458185	0	0.23808	0.07936	0.0458185	0.125479	0.0857186	0	0.0647972	0.0647972	0.0323986	0.231372	0.0323986	0.07936	0.091637	0.209967
1up_ATATCG	0.0816798	0.0745631	0	0.0333456	0.062384	0.181113	0.105448	0	0.0235789	0.0408399	0	0.0235789	0	0	0.0408399	0	0	0.0235789	0.0235789	0.0471578	0.0333456	0.100037	0	0	0.0782024	0.0235789	0.0235789	0.085015	0	0.0235789	0.0408399	0.0408399	0	0	0	0.2393	0.085015	0	0.126976	0.0408399	0.0408399	0.0408399	0.062384	0.0235789	0.205556	0.0408399	0.0913208	0.0882242	0.117895
2up_CAGTCA	0.08754	0.444217	0.0252706	0.0252706	0.0565068	0.180468	0.0911145	0	0	0.0714761	0.0565068	0.0252706	0.0252706	0.0252706	0.04377	0.04377	0.0252706	0.0357381	0.04377	0.0668598	0.0252706	0.142952	0.0357381	0	0.0714761	0.0505412	0	0.0838132	0	0.0505412	0	0	0	0.0357381	0	0.247601	0.0758119	0.0252706	0.121194	0.0838132	0.0758119	0.08754	0.0714761	0	0.159825	0	0.107214	0.101082	0.110152
2up_CATGAC	0.08486	0.0800068	0.0282867	0.0282867	0.0565734	0.181123	0.0894503	0	0.0282867	0.08486	0	0.048994	0	0.048994	0.0282867	0.0282867	0.0282867	0.0282867	0.0565734	0.116629	0.0282867	0.0979879	0	0.0282867	0.0979879	0.0282867	0.0632509	0.0938163	0	0.0632509	0.0282867	0.048994	0	0.0400034	0	0.249821	0.0632509	0	0.08486	0.0565734	0.048994	0.0565734	0.0400034	0.0400034	0.203978	0.0282867	0.0800068	0.0979879	0.0800068
2up_CGATAT	0.0597007	0.0487454	0	0.0487454	0.0597007	0.159823	0.106238	0	0.0422148	0.0770733	0	0	0	0	0	0.0243727	0.0422148	0.0243727	0.0544991	0.190357	0.0243727	0.116887	0.0487454	0	0.0731182	0.0243727	0.0243727	0.0911944	0	0.0422148	0.0243727	0	0.0243727	0.0243727	0	0.222046	0.0844296	0	0.159823	0.0344682	0.0243727	0.0731182	0	0	0.198005	0.0487454	0.0974909	0.114318	0.0544991
3up_GAGATC	0.0524367	0.090823	0.0370783	0	0.0524367	0.206443	0.0524367	0	0	0.0741567	0	0	0	0.0370783	0	0	0	0	0.0524367	0.0370783	0	0.122975	0.0370783	0	0.0524367	0	0.0829097	0.138734	0.0370783	0	0	0	0	0.0370783	0	0.28238	0.133688	0	0.128443	0.0741567	0.0370783	0.104873	0	0.0642216	0.243139	0	0.148313	0.0981001	0.090823
3up_GATCGA	0.0605831	0.18673	0	0.0605831	0.0957903	0.242332	0.0741989	0	0.0605831	0.0856775	0.0605831	0	0.0428387	0.0428387	0	0.0957903	0.0605831	0.0428387	0.0428387	0.135468	0.0605831	0.171355	0	0	0.0957903	0.0428387	0	0.0856775	0	0	0	0	0	0.0428387	0	0.308914	0.0741989	0.0428387	0.0741989	0.0856775	0	0.104933	0	0	0.200931	0.0856775	0.0428387	0.0856775	0
3up_GTACAC	0.0759202	0.0536837	0.0438325	0	0.0536837	0.219163	0.0929829	0	0	0.0759202	0.0309943	0	0	0	0.0438325	0.0309943	0.0619886	0.0536837	0.0693053	0.183365	0	0.0759202	0.0438325	0.0438325	0.0536837	0	0.0309943	0.0693053	0.0309943	0.0309943	0.0619886	0.0309943	0	0.0309943	0	0.285753	0.0693053	0	0.123977	0	0	0.0876651	0	0	0.207916	0.0438325	0.0759202	0.0820032	0.0309943
4up_TAGCAT	0.0826601	0.538244	0.0522789	0.0640283	0.0640283	0.218698	0.0369667	0	0	0.0739335	0	0	0.0640283	0	0.0522789	0	0.0369667	0	0	0.0522789	0	0.116899	0	0	0.104558	0.0369667	0	0.0905496	0.0739335	0	0.0369667	0	0	0	0	0.258767	0.0905496	0	0.116899	0.0739335	0	0.0826601	0.0522789	0	0.233798	0	0.116899	0.138317	0.0640283
4up_TATACG	0.109868	0.0897065	0.0448532	0.0448532	0.100295	0.195511	0	0	0	0.0897065	0.0448532	0	0	0.0448532	0.0448532	0.063432	0.0776881	0.100295	0.0448532	0.0897065	0	0.173716	0.063432	0	0.0448532	0	0	0.100295	0	0.0448532	0	0	0	0	0	0.310752	0	0	0.0776881	0.0448532	0.0448532	0.0448532	0.0448532	0	0.205543	0	0.063432	0.0897065	0
4up_TCAGAG	0.0773645	0.0998772	0	0.0893329	0.0998772	0.223332	0	0	0.0893329	0.0446664	0.0446664	0.0446664	0.0446664	0.0446664	0	0.0631679	0	0.0631679	0.10941	0.0773645	0	0.141248	0	0.0446664	0.0773645	0	0.0446664	0.0773645	0	0	0	0	0	0	0	0.256589	0.0631679	0.0446664	0.161047	0.10941	0	0	0.0773645	0	0.244648	0	0.0773645	0.0893329	0
1p_ACGTAC	0.0984661	0.15041	0.133324	0.0769745	0.175222	0.111305	0.0803973	0.0401986	0.0769745	0.261549	0.0568495	0.0803973	0.0464174	0.0401986	0.0696261	0.0614044	0.0518962	0.0898869	0.0656441	0.0898869	0.120596	0.0733923	0.0401986	0.0956919	0.0956919	0.0232087	0.0568495	0.141173	0.0614044	0.032822	0.0464174	0	0.0401986	0.0232087	0.0232087	0.153949	0.0656441	0.032822	0.207585	0.0232087	0.0518962	0.0232087	0.0656441	0.0232087	0.25104	0.032822	0.113699	0.0614044	0.0769745
1p_ACTGCA	0.104682	0.0685304	0.039566	0.11191	0.11191	0.163135	0.11191	0	0.0969166	0.29343	0.104682	0	0	0.039566	0.0884723	0.0559548	0.0685304	0.0685304	0.0969166	0.0969166	0.0685304	0.0884723	0.0559548	0	0.118698	0.039566	0.0559548	0.148043	0.11191	0.0969166	0.0884723	0.0559548	0	0	0.039566	0.230708	0.0884723	0.039566	0.137061	0.0791321	0.0791321	0	0.19783	0.0559548	0.298717	0.0791321	0.181314	0.131226	0.118698
1p_AGAGTC	0.0713544	0.090257	0.0552709	0.0781649	0.119399	0.119399	0.0844277	0.0451285	0.105836	0.204328	0.0713544	0.0638213	0.0451285	0.0552709	0.127643	0.0319107	0.0844277	0.095732	0.10091	0.095732	0	0.090257	0.090257	0	0.0844277	0.0451285	0.0319107	0.159553	0.0638213	0.0638213	0	0.0451285	0.0638213	0	0.0451285	0.238798	0.095732	0.0451285	0.149674	0.0638213	0.0319107	0	0.0451285	0.0781649	0.274506	0.0451285	0.194105	0.0713544	0.10091
2p_ATCGAT	0.0510533	0.0659096	0.0932102	0.0779853	0.102107	0.155971	0.0416849	0.0416849	0.0659096	0.15316	0.128481	0.0589513	0.0294757	0.0510533	0.0659096	0.0977597	0.0510533	0.102107	0.0659096	0.17438	0.0722003	0.0779853	0.0659096	0	0.088427	0.210498	0.0659096	0.18642	0.088427	0.106276	0.0722003	0.0659096	0.0416849	0.0589513	0.0659096	0.210498	0.161445	0	0.14136	0.0932102	0.0932102	0.0510533	0.14136	0.0416849	0.291794	0.088427	0.16674	0.0510533	0.0510533
2p_ATGCTA	0.910306	0.169859	0.222828	0.0732654	0.0448657	0.132081	0.0448657	0.0518065	0.0579214	0.207226	0.100323	0.0859113	0.233129	0.0732654	0.0819132	0.0366327	0.0685335	0.0634497	0.0518065	0.144223	0.0518065	0.0518065	0.0518065	0.163826	0.100323	0.109898	0.0579214	0.129516	0.0518065	0.126899	0.0579214	0.0518065	0.115843	0.398775	0.0579214	0.200646	0.106802	0.374479	0.121497	0.715511	0.0819132	0	0.198967	0.0732654	0.237407	0.0777097	0.126899	0.0518065	0.0518065
2p_CACAGT	0.0990423	0.10897	0.0508076	0.0850174	0.106575	0.13249	0.0393554	0.0393554	0.0819248	0.16851	0.0850174	0.12651	0.0718528	0.0642671	0.10897	0.0681656	0.0601164	0.0964007	0.0787108	0.157422	0.0508076	0.0753599	0.0850174	0.0227219	0.122361	0.0454437	0.0787108	0.165418	0.0508076	0.104125	0.0454437	0.0508076	0.0227219	0.0393554	0.0850174	0.20323	0.152423	0.0681656	0.140067	0.0454437	0.0227219	0.0601164	0.122361	0.0321336	0.236132	0.0990423	0.134424	0.0718528	0.0454437
3p_CGCGCG	0.0545634	0.0704411	0	0.0771643	0.0704411	0.180966	0.0315022	0.0315022	0.175397	0.109127	0.0945066	0.0704411	0	0.109127	0.0704411	0.109127	0.0545634	0.113583	0.0445509	0.129887	0.0315022	0.0945066	0.0545634	0.0315022	0.109127	0.0630044	0.0996187	0.147758	0.083347	0.0945066	0.0545634	0.083347	0.0315022	0.0445509	0.0445509	0.250041	0.183688	0.0315022	0.169645	0.0891017	0.083347	0.0771643	0.0445509	0.0891017	0.263566	0.0545634	0.122008	0.0630044	0
3p_CGTATA	0.121193	0.110633	0	0.0699707	0.164096	0.156459	0.0494767	0.0494767	0.121193	0.130903	0.0989535	0.14843	0.0856962	0.139941	0	0.110633	0.0856962	0.0989535	0.110633	0.209912	0	0.0856962	0.130903	0.130903	0.156459	0	0.0989535	0.226731	0	0.0856962	0.110633	0.0856962	0.0856962	0.0699707	0	0.191623	0.139941	0	0.178391	0.0699707	0.0699707	0	0.130903	0.0856962	0.270995	0.121193	0.191623	0	0
3p_GACTAG	0.0644797	0.0720905	0.0322398	0.0967195	0.101951	0.161199	0.0322398	0.0322398	0.045594	0.157942	0.045594	0.0644797	0	0.0789712	0.0644797	0.116242	0.0789712	0.0967195	0.0720905	0.211411	0.0322398	0.0644797	0.101951	0.0322398	0.124864	0	0.101951	0.111682	0.0644797	0.106927	0.0720905	0.0322398	0.0644797	0.045594	0.0558411	0.239097	0.144181	0.0322398	0.223364	0.0322398	0	0.045594	0.0720905	0.0644797	0.293719	0.101951	0.154617	0.0789712	0.0322398
4p_GTCACA	0.0596856	0.0344595	0	0.103379	0.126612	0.100466	0	0.0487331	0.0487331	0.121833	0.0596856	0.121833	0	0.111662	0.0596856	0.0770538	0.0844082	0.0730997	0.0911713	0.0974662	0.0730997	0.0770538	0.0730997	0	0.0974662	0	0.119371	0.157913	0.0878549	0.0544853	0.0596856	0	0.0243666	0	0.0844082	0.216575	0.182343	0	0.133461	0.0344595	0.0487331	0	0.0243666	0.0344595	0.27995	0.0730997	0.111662	0.0487331	0.0644679
4p_GTGTGT	0.0817939	0.0817939	0.0365794	0.0896008	0.131889	0.126715	0	0.0365794	0.0731587	0.131889	0.0365794	0.115674	0	0.109738	0.0967799	0.0817939	0.103462	0.0817939	0.0967799	0.109738	0.0896008	0.0365794	0	0	0.115674	0.0365794	0.103462	0.136867	0.0633573	0.051731	0.0731587	0.0365794	0	0	0.051731	0.268802	0.150821	0	0.190072	0.103462	0.0633573	0.0365794	0.051731	0.0633573	0.239867	0.0365794	0.109738	0.0817939	0.051731
4p_TACGTA	0.10958	0.10958	0	0.063266	0.141467	0.161297	0.0447358	0.063266	0.10958	0.134207	0.0894717	0.232454	0.0447358	0.126532	0.10958	0.148372	0.10958	0.0774847	0.148372	0.167386	0.0774847	0.0774847	0.10958	0	0.141467	0.154969	0.205005	0.184451	0.0774847	0.063266	0.063266	0.100032	0.161297	0.0447358	0.0774847	0.293352	0.205005	0.0447358	0.189798	0.100032	0.0894717	0.0447358	0.126532	0.11836	0.21916	0.0774847	0.148372	0.063266	0
	Bacteria(100)	Bacteria(100)	Bacteria(100)	Bacteria(99)	Bacteria(100)	Bacteria(100)	Bacteria(100)	Bacteria(88)	Bacteria(100)	Bacteria(100)	Bacteria(100)	Bacteria(100)	Bacteria(100)	Bacteria(100)	Bacteria(100)	Bacteria(99)	Bacteria(100)	Bacteria(100)	Bacteria(100)	Bacteria(100)	Bacteria(100)	Bacteria(100)	Bacteria(100)	Bacteria(100)	Bacteria(100)	Bacteria(100)	Bacteria(100)	Bacteria(100)	Bacteria(100)	Bacteria(100)	Bacteria(98)	Bacteria(100)	Bacteria(100)	Bacteria(100)	Bacteria(100)	Bacteria(100)	Bacteria(100)	Bacteria(98)	Bacteria(100)	Bacteria(99)	Bacteria(100)	Bacteria(100)	Bacteria(100)	Bacteria(100)	Bacteria(100)	Bacteria(100)	Bacteria(100)	Bacteria(100)	Bacteria(99)
	Cyanobacteria_Chloroplast(89)	Cyanobacteria_Chloroplast(98)	Cyanobacteria_Chloroplast(91)	unclassified	Firmicutes(98)	Gemmatimonadetes(90)	Firmicutes(90)	unclassified	Cyanobacteria_Chloroplast(100)	Proteobacteria(100)	Verrucomicrobia(100)	Verrucomicrobia(97)	Cyanobacteria_Chloroplast(96)	Chloroflexi(66)	Proteobacteria(100)	unclassified	Proteobacteria(100)	Proteobacteria(100)	Bacteroidetes(96)	Proteobacteria(100)	Firmicutes(99)	Proteobacteria(100)	Proteobacteria(100)	Cyanobacteria_Chloroplast(98)	Proteobacteria(100)	Proteobacteria(100)	Proteobacteria(100)	Proteobacteria(100)	Gemmatimonadetes(98)	Proteobacteria(100)	unclassified	Verrucomicrobia(100)	Proteobacteria(100)	Cyanobacteria_Chloroplast(93)	Verrucomicrobia(100)	Proteobacteria(99)	Proteobacteria(100)	Cyanobacteria_Chloroplast(77)	Firmicutes(100)	unclassified	Proteobacteria(100)	Proteobacteria(100)	Proteobacteria(100)	Proteobacteria(100)	Acidobacteria(100)	Proteobacteria(100)	Proteobacteria(57)	Proteobacteria(100)	Firmicutes(77)
	Cyanobacteria(89)	Cyanobacteria(98)	Cyanobacteria(90)	unclassified	Clostridia(96)	Gemmatimonadetes(90)	Clostridia(89)	unclassified	Chloroplast(100)	Betaproteobacteria(100)	Opitutae(100)	Opitutae(97)	Cyanobacteria(96)	Anaerolineae(57)	Betaproteobacteria(100)	unclassified	Deltaproteobacteria(100)	Deltaproteobacteria(100)	Flavobacteria(59)	Betaproteobacteria(100)	Clostridia(98)	Betaproteobacteria(91)	Gammaproteobacteria(95)	Cyanobacteria(98)	Deltaproteobacteria(100)	Betaproteobacteria(100)	Deltaproteobacteria(100)	Deltaproteobacteria(100)	Gemmatimonadetes(98)	Betaproteobacteria(100)	unclassified	Opitutae(100)	Betaproteobacteria(100)	Cyanobacteria(93)	Opitutae(100)	Alphaproteobacteria(94)	Deltaproteobacteria(100)	Cyanobacteria(70)	Bacilli(100)	unclassified	Alphaproteobacteria(86)	Gammaproteobacteria(100)	Betaproteobacteria(99)	Alphaproteobacteria(100)	Acidobacteria_Gp7(100)	Gammaproteobacteria(92)	unclassified	Gammaproteobacteria(100)	Clostridia(69)
	Cyanobacteria_order_incertae_sedis(89)	Cyanobacteria_order_incertae_sedis(98)	Cyanobacteria_order_incertae_sedis(90)	unclassified	Clostridiales(93)	Gemmatimonadales(90)	Clostridiales(89)	unclassified	Chloroplast_order_incertae_sedis(100)	Burkholderiales(100)	Opitutales(100)	Opitutales(97)	Cyanobacteria_order_incertae_sedis(96)	Anaerolineales(57)	Rhodocyclales(99)	unclassified	Myxococcales(99)	Myxococcales(100)	Flavobacteriales(59)	Rhodocyclales(95)	Clostridiales(98)	unclassified	unclassified	Cyanobacteria_order_incertae_sedis(98)	Myxococcales(100)	Burkholderiales(81)	Desulfuromonadales(100)	Desulfuromonadales(100)	Gemmatimonadales(98)	unclassified	unclassified	Opitutales(100)	Rhodocyclales(69)	Cyanobacteria_order_incertae_sedis(93)	Opitutales(100)	unclassified	Desulfuromonadales(100)	Cyanobacteria_order_incertae_sedis(70)	Bacillales(100)	unclassified	Rhizobiales(86)	Xanthomonadales(100)	Burkholderiales(99)	Rickettsiales(100)	Acidobacteria_Gp7_order_incertae_sedis(100)	unclassified	unclassified	Xanthomonadales(100)	unclassified
	unclassified	Family_V(72)	Family_V(51)	unclassified	unclassified	Gemmatimonadaceae(90)	Clostridiales_Incertae_Sedis_XVIII(85)	unclassified	Chloroplast(100)	Oxalobacteraceae(72)	Opitutaceae(100)	Opitutaceae(97)	Family_V(61)	Anaerolineaceae(57)	Rhodocyclaceae(99)	unclassified	Cystobacteraceae(98)	Cystobacteraceae(89)	unclassified	Rhodocyclaceae(95)	Clostridiaceae_1(97)	unclassified	unclassified	Family_IX(82)	Cystobacteraceae(93)	Burkholderiales_incertae_sedis(67)	Geobacteraceae(99)	Geobacteraceae(100)	Gemmatimonadaceae(98)	unclassified	unclassified	Opitutaceae(100)	Rhodocyclaceae(69)	Family_V(86)	Opitutaceae(100)	unclassified	Geobacteraceae(99)	unclassified	Planococcaceae(97)	unclassified	Rhizobiaceae(72)	Xanthomonadaceae(100)	Comamonadaceae(98)	Mitochondria(100)	Acidobacteria_Gp7_family_incertae_sedis(100)	unclassified	unclassified	Xanthomonadaceae(100)	unclassified
	unclassified	GpV(72)	GpV(51)	unclassified	unclassified	Gemmatimonas(90)	Symbiobacterium(85)	unclassified	Streptophyta(100)	unclassified	Opitutus(91)	Alterococcus(60)	GpV(61)	unclassified	Dechloromonas(71)	unclassified	Anaeromyxobacter(89)	Anaeromyxobacter(67)	unclassified	unclassified	Fervidicella(55)	unclassified	unclassified	GpIX(82)	Anaeromyxobacter(84)	Aquabacterium(67)	Geobacter(99)	Geobacter(100)	Gemmatimonas(98)	unclassified	unclassified	Opitutus(100)	unclassified	GpV(86)	Opitutus(78)	unclassified	Geobacter(99)	unclassified	Planococcus(53)	unclassified	Rhizobium(72)	Thermomonas(56)	unclassified	Mitochondria_genus_incertae_sedis(100)	Gp7(100)	unclassified	unclassified	Dokdonella(94)	unclassified
Averages
	OTU_1	OTU_10	OTU_101	OTU_121	OTU_122	OTU_14	OTU_141	OTU_1440	OTU_149	OTU_15	OTU_172	OTU_178	OTU_184	OTU_191	OTU_209	OTU_227	OTU_234	OTU_238	OTU_239	OTU_25	OTU_256	OTU_260	OTU_261	OTU_270	OTU_271	OTU_294	OTU_2955	OTU_296	OTU_301	OTU_3426	OTU_345	OTU_3485	OTU_3487	OTU_35	OTU_378	OTU_4	OTU_405	OTU_41	OTU_48	OTU_5	OTU_532	OTU_612	OTU_6351	OTU_665	OTU_7	OTU_7200	OTU_73	OTU_74	OTU_76
Bulk	0.0766575	0.155259	0.0259439	0.0383592	0.0650467	0.194909	0.0840778	0	0.020333	0.0685078	0.0225002	0.0145757	0.0147337	0.0230083	0.0266438	0.03194	0.0316939	0.0309968	0.045257	0.0939105	0.0143216	0.122347	0.0218577	0.00973214	0.072437	0.0240466	0.0264251	0.0961349	0.0118338	0.024075	0.0214376	0.0128578	0.00473094	0.0214037	0	0.262161	0.0744674	0.016005	0.116749	0.0658202	0.0226625	0.0671515	0.0383738	0.0133502	0.212417	0.023315	0.0879161	0.0997542	0.0825187
Rhizosphere	0.152183	0.0944112	0.0553188	0.0836181	0.116378	0.14179	0.0467163	0.0399976	0.0882615	0.172842	0.0809582	0.0974086	0.0463696	0.0832994	0.078625	0.0829209	0.0751032	0.088145	0.0852913	0.140363	0.0556557	0.0744228	0.0716035	0.0397404	0.112916	0.0606914	0.0896349	0.15796	0.0670583	0.0822894	0.0619877	0.0506252	0.054301	0.0604285	0.052564	0.224777	0.139708	0.0557199	0.165165	0.120799	0.0596387	0.0282043	0.101789	0.0633222	0.263071	0.0739277	0.146267	0.0645388	0.0494438
[truncated: 1 more columns]
